# Supplementary material for: Paraneoplastic Syndrome Presenting Combined Central and Peripheral Demyelination Associated with Anti-CV2/CRMP5 and Anti-NF186 Antibodies: A Case Report
Source: Brain Sci. 2023 Feb 21;13(3):374. doi: 10.3390/brainsci13030374 (PMC10046875; doi:10.3390/brainsci13030374)
Supplement: Supplementary file 1 [file brainsci-13-00374-s001.zip]

Archive with 1 entries (1 files):
- brainsci-2089206-supplementary.pdf
